# Supplementary material for: Awareness and Knowledge of HPV, HPV Vaccination, and Cervical Cancer among an Indigenous Caribbean Community
Source: Int J Environ Res Public Health. 2022 May 7;19(9):5694. doi: 10.3390/ijerph19095694 (PMC9105034; doi:10.3390/ijerph19095694)
Supplement: Supplementary file 1 [file ijerph-19-05694-s001.zip]

Archive with 1 entries (1 files):
- ijerph-1673966-supplementary.pdf
